# Supplementary material for: Volatile Composition of Industrially Fermented Table Olives from Greece
Source: Foods. 2021 May 2;10(5):1000. doi: 10.3390/foods10051000 (PMC8147446; doi:10.3390/foods10051000)
Supplement: Supplementary file 1 [file foods-10-01000-s001.zip]

Archive with 1 entries (1 files):
- foods-1173503-supplementary.pdf
